# Supplementary material for: Novel High-Efficiency Single-Site Rare Earth (RE) Catalyst System for Isoprene Polymerization
Source: Polymers (Basel). 2025 Apr 29;17(9):1219. doi: 10.3390/polym17091219 (PMC12073132; doi:10.3390/polym17091219)
Supplement: Supplementary file 1 [file polymers-17-01219-s001.zip]

Archive with 1 entries (1 files):
- polymers-3560530-supplementary.pdf
